# Supplementary material for: Aminopeptidase N Inhibitors as Pointers for Overcoming Antitumor Treatment Resistance
Source: Int J Mol Sci. 2022 Aug 29;23(17):9813. doi: 10.3390/ijms23179813 (PMC9456425; doi:10.3390/ijms23179813)
Supplement: Supplementary file 1 [file ijms-23-09813-s001.zip]

Archive with 1 entries (1 files):
- ijms-1859095-supplementary.pdf
